# Supplementary material for: The Development and Evaluation of a Clinical Reasoning Case for Second-Year Medical Students
Source: MedEdPORTAL. 2026 Apr 28;22:11596. doi: 10.15766/mep_2374-8265.11596 (PMC13123434; doi:10.15766/mep_2374-8265.11596)
Supplement: Supplementary file 1 — Hematochezia Case.pptxFacilitator Guide.docxClinical Reasoning Task Prompts.docxPresurvey.docxPostsurvey.docx [file mep_2374-8265.11596-s001.zip]

Archive with 6 entries (6 files):
- B. Facilitator Guide.docx
- C. Clinical Reasoning Task Prompts.docx
- D. Presurvey.docx
- E. Postsurvey.docx
- A. Hematochezia Case.pptx
- _Educational Summary Report_11596.pdf
